# Supplementary material for: An Improved Method for Cell Type-Selective Glycomic Analysis of Tissue Sections Assisted by Fluorescence Laser Microdissection
Source: Int J Mol Sci. 2019 Feb 6;20(3):700. doi: 10.3390/ijms20030700 (PMC6387264; doi:10.3390/ijms20030700)
Supplement: Supplementary file 1 [file ijms-20-00700-s001.zip]

Archive with 2 entries (2 files):
- Supplementary Figures and legends.pdf
- Supplementary Tables.xls
